# Supplementary material for: Microbiomic Analysis on Low Abundant Respiratory Biomass Samples; Improved Recovery of Microbial DNA From Bronchoalveolar Lavage Fluid
Source: Front Microbiol. 2020 Oct 6;11:572504. doi: 10.3389/fmicb.2020.572504 (PMC7573210; doi:10.3389/fmicb.2020.572504)
Supplement: Supplementary file 1 [file Data_Sheet_1.ZIP]

Archive with 5 entries (4 files):
- Supplemental Tables.xlsx
- __MACOSX/
- __MACOSX/._Supplemental Tables.xlsx
- SALADIE_SUPPMATERIAL.docx
- __MACOSX/._SALADIE_SUPPMATERIAL.docx
