# Supplementary material for: Microbiomic Analysis on Low Abundant Respiratory Biomass Samples; Improved Recovery of Microbial DNA From Bronchoalveolar Lavage Fluid
Source: Front Microbiol. 2020 Oct 6;11:572504. doi: 10.3389/fmicb.2020.572504 (PMC7573210; doi:10.3389/fmicb.2020.572504)
Supplement: Supplementary file 1 [file Data_Sheet_1.ZIP › Supplemental Tables.xlsx]

## Sheet: Supp_Table 1
Protocol	Volume of BALF (µL)	Age (years)	Reference
QIAamp DNA Mini Kit (QIAGEN)	Not specified	AR: 0-0.16	-3
cetyl trimethylammonium bromide protocol	400	AR: 4-6	-4
High saline protocol	400	AR: 4-6	-4
Nucleospin Tissue Kit (Macherey-Nagel)	400	AR: 4-6	-4
MoBio PowerSoil DNA Isolation Kit (MoBio)	400	AR: 4-6	-4
Bead beating pre-treatment and QIAamp columns (QIAgen)	200	£10	-5
Qiagen EZ1 Advanced automated extraction platform (QIAGEN)	0.2*	AR: 0.16-50	-2
Qiagen EZ1 Advanced automated extraction platform (QIAGEN)	Not specified	AR: 0.6-1	-6
Bead beating pre-treatment and Qiagen DNeasyBlood & Tissue kit (QIAGEN)	Not specified	AR: 18-77	-7
Bead beating pre-treatment and Qiagen DNeasyBlood & Tissue kit (QIAGEN)	5000	AR: 35-80	-8
Roche MangNA Pure Compact System Automated DNA Extraction (Roche)	Not specified	Not specified	-9
		Mean(SD): 3.3(1.7) and 3.2(2)
Bead beating pre-treatment and MagNA Pure Compact system and Nucleic Acid Isolation Kit I (Roche)	5000	AR: 40-78	-10
QIAamp DNA Mini Kit (QIAGEN)	Not specified	Not specified	-11
NUCLISENS® EASYMAG® ( bioMérieux)	200	AR: 0.1-6.5	-12
Qiagen DNeasy Blood & Tissue Kit (QIAGEN)	1000	Median 3.3, IQR 0.25-18.3	-13
Bead beating pre-treatment, chloroform extraction and ethanol:linear acrylamide solution for DNA precipitation	100	AR: 6-21	-14
Bead beating pre-treatment and isopropanol for DNA precipitation	500	AR: 25-78	-15
MPBio FastDNA Spin Kit for Soil	500-4000	AR: 0.1-16.2	-16
DNeasy Blood & Tissue Kit (QIAGEN)	Not specified	Not specified	-17
PowerSoil DNA isolation kit (Mo Bio)	250	Not specified	-18
Power Soil DNA Isolation Kit (Mo Bio)	Not specified	AR: 0.3-9.6	-19
NucleoSpin Microbial DNA (Macherey-Nagel)	Not specified	Median 67, IQR 59-77; median 67, IQR 60-77; median 67, IQR 57-80	-20
Different column-based kits (QIAGEN)	3000	Mean (SD): 60.58 (12.82)	-21
PowerSoil DNA isolation kit (MoBio)	1800	AR: 31-65	-22
DNA Mini kit (Qiagen)	200	AR: 31-89	-23
Bead beating pre-treatment and isopropanol for DNA precipitation	750	Not specified	-24
QIAamp DNA Microbiome Kit (QIAGEN)	3000	Mean (SD): 62.71(7.9) and 61.28(9.37)	-25
Bead beating pre-treatment and Qiagen DNA/RNA AllPrep Mini kit (QIAGEN)	Not specified	AR: 0.9-9.75	-26

## Sheet: Supp_Table 2
Patient ID	Disease	Age (years)	Lobe sampled	Clinical microbiology (CFU)*
P52	CF	0.3	RML	MOF (1,000,000)
P36	CF	0.28	RML	E.coli (1,000,000), MOF (1,000,000) S. aureus (1,000,000)
P39	CF	0.55	RML	MOF (10,000,000), Positive for HPIV
P43	CF	0.71	RML	Positive for RSV
P47	CF	0.83	RML	None detected
P58	CF	0.91	RML	E. sp (1,000,000), K. sp (1,000,000), MOF (10,000,000)
11850	HS	48	RML	None detected
18177	COPD-GOLD1	45	RML	None detected
12306	COPD-GOLD2	82	RML	None detected
11026	COPD-GOLD3	76	RML	Pseudomonas aeruginosa
19677	COPD-GOLD4	55	RML	None detected

## Sheet: Supp_Table 3
Sample ID	Sample group	Extraction method	DNA concentration (ng µL-1)	Total bacterial load (16S copies µL-1 of DNA extract)	Stenotrophomonas maltophilia load (16S copies µL-1 of DNA extract)
P52	CF patient	PEG	26.5	33,237.47	7,736.37
P36	CF patient	PEG	8.1	4,902.77	322.09
P39	CF patient	PEG	6.1	4,363.32	663.02
P43	CF patient	PEG	66.9	20,093.52	5,391.15
P47	CF patient	PEG	4.8	676.91 (<LOD)	29.6 (<LOD)
P58	CF patient	PEG	7.3	637.58 (<LOD)	7.9 (<LOD)
PCNT	NEC	PEG	-0.9	872.86	0
QH52	CF patient	QH	0.8	935.37	0
QH36	CF patient	QH	2.2	1,104.8	0
QH39	CF patient	QH	1	629.04 (<LOD)	5.5 (<LOD)
QH43	CF patient	QH	0.5	838.72	NA
QH47	CF patient	QH	2.1	955.01	0.9 (<LOD)
QH58	CF patient	QH	1.9	965.13	5.4 (<LOD)
QHCNT	NEC	QH	0.2	980.4	0
QO39	CF patient	Q	6.8	1,183.78	0
QO43	CF patient	Q	23.3	1,200.3	16.7 (<LOD)
QO47	CF patient	Q	2.4	1,317.56	5.7 (<LOD)
QO58	CF patient	Q	5.6	1,158.39	0
QCNT	NEC	Q	2	1,038.8	0
11850	HS	PEG	9.2	7,601.55	1,030.28
18177	COPD-GOLD1	PEG	9.3	6,014.55	NA
12306	COPD-GOLD2	PEG	19	7,991.1	2.545
11026	COPD-GOLD3	PEG	16.4	21,808.75	7,503.9
19677	COPD-GOLD4	PEG	128	26,514.93	5,393.5
CNT168	NEC	PEG	1.8	649.38 (<LOD)	18.1 (<LOD)
Q11850	HS	Q	-1.3	1,418.67	0
Q18177	COPD-GOLD1	Q	0.9	1,026.06	0
Q12306	COPD-GOLD2	Q	0.9	2,984.12	0
Q11026	COPD-GOLD3	Q	-0.9	2,160.65	0
Q19677	COPD-GOLD4	Q	7	3,644.25	0
CNT278	NEC	Q	-1.4	1,635.11	0

## Sheet: Supp_Table 4
OTU abundance
PCNT	QHCNT	QCNT	CNT168	CNT278	OTU
0	124	0	0	0	Bacteria;Acidobacteria;Blastocatellia (Subgroup 4);Pyrinomonadales;Pyrinomonadaceae;RB41;
0	1	0	0	0	Bacteria;Acidobacteria;Subgroup 6;
0	0	0	1	0	Bacteria;Actinobacteria;Actinobacteria;Actinomycetales;Actinomycetaceae;Actinomyces;
0	75	4	0	0	Bacteria;Actinobacteria;Actinobacteria;Bifidobacteriales;Bifidobacteriaceae;Bifidobacterium;
232	162	540	187	322	Bacteria;Actinobacteria;Actinobacteria;Corynebacteriales;Corynebacteriaceae;Corynebacterium 1;
0	391	1	0	0	Bacteria;Actinobacteria;Actinobacteria;Corynebacteriales;Corynebacteriaceae;Corynebacterium;
0	0	0	48	0	Bacteria;Actinobacteria;Actinobacteria;Corynebacteriales;Corynebacteriaceae;Lawsonella;
0	2	0	0	0	Bacteria;Actinobacteria;Actinobacteria;Micrococcales;Brevibacteriaceae;Brevibacterium;
0	1	0	0	0	Bacteria;Actinobacteria;Actinobacteria;Micrococcales;Microbacteriaceae;Microbacterium;
175	0	81	191	25	Bacteria;Actinobacteria;Actinobacteria;Micrococcales;Micrococcaceae;Arthrobacter;
1	0	560	0	1	Bacteria;Actinobacteria;Actinobacteria;Micrococcales;Micrococcaceae;Kocuria;
0	464	0	0	1	Bacteria;Actinobacteria;Actinobacteria;Micrococcales;Micrococcaceae;Micrococcus;
0	95	0	3	2	Bacteria;Actinobacteria;Actinobacteria;Micrococcales;Micrococcaceae;Rothia;
1	585	321	0	161	Bacteria;Actinobacteria;Actinobacteria;Propionibacteriales;Propionibacteriaceae;Cutibacterium;
0	0	0	3	0	Bacteria;Actinobacteria;Actinobacteria;Streptomycetales;Streptomycetaceae;Streptomyces;
0	1	0	0	0	Bacteria;Actinobacteria;Coriobacteriia;Coriobacteriales;Atopobiaceae;Atopobium;
17	31	43	29	23	Bacteria;Bacteroidetes;Bacteroidia;Bacteroidales;Bacteroidaceae;Bacteroides;
0	7	0	0	0	Bacteria;Bacteroidetes;Bacteroidia;Bacteroidales;Dysgonomonadaceae;Proteiniphilum;
425	1	0	0	1	Bacteria;Bacteroidetes;Bacteroidia;Bacteroidales;Muribaculaceae;
0	0	0	3	0	Bacteria;Bacteroidetes;Bacteroidia;Bacteroidales;Porphyromonadaceae;Porphyromonas;
0	7	0	1	0	Bacteria;Bacteroidetes;Bacteroidia;Bacteroidales;Prevotellaceae;Alloprevotella;
0	0	1	0	0	Bacteria;Bacteroidetes;Bacteroidia;Bacteroidales;Prevotellaceae;Prevotella 2;
3	0	1	0	2	Bacteria;Bacteroidetes;Bacteroidia;Bacteroidales;Prevotellaceae;Prevotella 6;
9	5	0	1	0	Bacteria;Bacteroidetes;Bacteroidia;Bacteroidales;Prevotellaceae;Prevotella 7;
2	0	0	0	1	Bacteria;Bacteroidetes;Bacteroidia;Bacteroidales;Prevotellaceae;Prevotella;
0	2	0	0	0	Bacteria;Bacteroidetes;Bacteroidia;Bacteroidales;Prevotellaceae;Prevotellaceae UCG-001;
4	180	4	7	1	Bacteria;Bacteroidetes;Bacteroidia;Bacteroidales;Rikenellaceae;Alistipes;
0	1	1	0	0	Bacteria;Bacteroidetes;Bacteroidia;Chitinophagales;Chitinophagaceae;Terrimonas;
0	0	1	1	0	Bacteria;Bacteroidetes;Bacteroidia;Chitinophagales;Saprospiraceae;uncultured;
1	0	0	0	197	Bacteria;Bacteroidetes;Bacteroidia;Flavobacteriales;Flavobacteriaceae;Flavobacterium;
0	72	0	6	0	Bacteria;Bacteroidetes;Bacteroidia;Flavobacteriales;Weeksellaceae;Chryseobacterium;
0	4	0	2	0	Bacteria;Bacteroidetes;Bacteroidia;Flavobacteriales;Weeksellaceae;Elizabethkingia;
0	0	0	117	485	Bacteria;Bacteroidetes;Bacteroidia;Sphingobacteriales;Sphingobacteriaceae;Mucilaginibacter;
0	360	1	0	1	Bacteria;Chloroflexi;KD4-96;
0	668	0	1	0	Bacteria;Cyanobacteria;Melainabacteria;Gastranaerophilales;
0	0	41	33	0	Bacteria;Cyanobacteria;Melainabacteria;Obscuribacterales;
0	1366	268	0	904	Bacteria;Cyanobacteria;Oxyphotobacteria;Chloroplast;
0	1253	0	0	0	Bacteria;Cyanobacteria;Oxyphotobacteria;Nostocales;Chroococcidiopsaceae;uncultured;
0	737	0	0	0	Bacteria;Cyanobacteria;Oxyphotobacteria;Synechococcales;Prochlorotrichaceae;
					Prochlorothrix PCC-9006;
2	724	0	0	0	Bacteria;Epsilonbacteraeota;Campylobacteria;Campylobacterales;Campylobacteraceae;
					Campylobacter;
0	0	1520	0	0	Bacteria;Firmicutes;Bacilli;Bacillales;Bacillaceae;Anoxybacillus;
0	0	873	0	0	Bacteria;Firmicutes;Bacilli;Bacillales;Bacillaceae;Bacillus;
0	0	239	0	0	Bacteria;Firmicutes;Bacilli;Bacillales;Bacillaceae;Caldibacillus;
0	0	1069	0	0	Bacteria;Firmicutes;Bacilli;Bacillales;Family X;Thermicanus;
0	1	1	3	0	Bacteria;Firmicutes;Bacilli;Bacillales;Family XI;Gemella;
0	0	26	0	0	Bacteria;Firmicutes;Bacilli;Bacillales;Listeriaceae;Brochothrix;
0	91	0	0	0	Bacteria;Firmicutes;Bacilli;Bacillales;Paenibacillaceae;Paenibacillus;
2	845	1093	2	371	Bacteria;Firmicutes;Bacilli;Bacillales;Staphylococcaceae;Staphylococcus;
0	31	9	1	0	Bacteria;Firmicutes;Bacilli;Lactobacillales;Carnobacteriaceae;Atopostipes;
0	174	0	1	0	Bacteria;Firmicutes;Bacilli;Lactobacillales;Carnobacteriaceae;Granulicatella;
0	0	73	0	0	Bacteria;Firmicutes;Bacilli;Lactobacillales;Enterococcaceae;Enterococcus;
3	396	4	11	32	Bacteria;Firmicutes;Bacilli;Lactobacillales;Streptococcaceae;Streptococcus;
0	6	9	3	69	Bacteria;Firmicutes;Clostridia;Clostridiales;Christensenellaceae;Christensenellaceae R-7 group;
0	0	0	278	0	Bacteria;Firmicutes;Clostridia;Clostridiales;Clostridiaceae 1;Fonticella;
0	0	5	0	0	Bacteria;Firmicutes;Clostridia;Clostridiales;Clostridiales vadinBB60 group;
0	991	325	0	0	Bacteria;Firmicutes;Clostridia;Clostridiales;Family XI;Anaerococcus;
184	384	0	0	0	Bacteria;Firmicutes;Clostridia;Clostridiales;Family XI;Peptoniphilus;
1	0	0	0	0	Bacteria;Firmicutes;Clostridia;Clostridiales;Family XIII;[Eubacterium] nodatum group;
2	204	7	4	1	Bacteria;Firmicutes;Clostridia;Clostridiales;Lachnospiraceae;Blautia;
1	1	0	2	0	Bacteria;Firmicutes;Clostridia;Clostridiales;Lachnospiraceae;Dorea;
0	197	3	0	0	Bacteria;Firmicutes;Clostridia;Clostridiales;Lachnospiraceae;Fusicatenibacter;
0	0	0	1	0	Bacteria;Firmicutes;Clostridia;Clostridiales;Lachnospiraceae;Lachnoanaerobaculum;
0	2	1	1	0	Bacteria;Firmicutes;Clostridia;Clostridiales;Lachnospiraceae;Lachnospiraceae NK4A136 group;
0	0	0	0	1	Bacteria;Firmicutes;Clostridia;Clostridiales;Lachnospiraceae;Lachnospiraceae UCG-001;
3	3	3	3	2	Bacteria;Firmicutes;Clostridia;Clostridiales;Lachnospiraceae;Roseburia;
0	687	2	2	1	Bacteria;Firmicutes;Clostridia;Clostridiales;Lachnospiraceae;[Eubacterium] hallii group;
0	1	0	0	1	Bacteria;Firmicutes;Clostridia;Clostridiales;Lachnospiraceae;[Ruminococcus] gnavus group;
0	0	5	0	1	Bacteria;Firmicutes;Clostridia;Clostridiales;Lachnospiraceae;uncultured;
0	0	0	0	1	Bacteria;Firmicutes;Clostridia;Clostridiales;Peptostreptococcaceae;Intestinibacter;
0	0	0	0	1	Bacteria;Firmicutes;Clostridia;Clostridiales;Peptostreptococcaceae;Peptostreptococcus;
5	5	13	14	7	Bacteria;Firmicutes;Clostridia;Clostridiales;Ruminococcaceae;Faecalibacterium;
1	21	204	1	0	Bacteria;Firmicutes;Clostridia;Clostridiales;Ruminococcaceae;Oscillibacter;
0	0	4	0	0	Bacteria;Firmicutes;Clostridia;Clostridiales;Ruminococcaceae;Ruminococcaceae NK4A214 group;
1	1	2	1	1	Bacteria;Firmicutes;Clostridia;Clostridiales;Ruminococcaceae;Ruminococcaceae UCG-005;
0	0	4	8	0	Bacteria;Firmicutes;Clostridia;Clostridiales;Ruminococcaceae;Ruminococcaceae UCG-014;
0	6	3	1	0	Bacteria;Firmicutes;Clostridia;Clostridiales;Ruminococcaceae;Subdoligranulum;
0	6	13	4	1	Bacteria;Firmicutes;Clostridia;Clostridiales;Ruminococcaceae;
					[Eubacterium] coprostanoligenes group;
0	0	1	1	179	Bacteria;Firmicutes;Clostridia;Clostridiales;Ruminococcaceae;uncultured;
0	0	88	0	0	Bacteria;Firmicutes;Clostridia;Thermoanaerobacterales;Family III;Thermoanaerobacterium;
1	0	0	0	1	Bacteria;Firmicutes;Negativicutes;Selenomonadales;Veillonellaceae;Anaeroglobus;
1	1	6	0	0	Bacteria;Firmicutes;Negativicutes;Selenomonadales;Veillonellaceae;Megasphaera;
4	1	0	0	0	Bacteria;Firmicutes;Negativicutes;Selenomonadales;Veillonellaceae;Selenomonas 3;
4	36	3	492	184	Bacteria;Firmicutes;Negativicutes;Selenomonadales;Veillonellaceae;Veillonella;
0	0	0	2	0	Bacteria;Fusobacteria;Fusobacteriia;Fusobacteriales;Fusobacteriaceae;Fusobacterium;
1	0	0	1	0	Bacteria;Fusobacteria;Fusobacteriia;Fusobacteriales;Leptotrichiaceae;Leptotrichia;
0	0	0	4	0	Bacteria;Patescibacteria;Saccharimonadia;Saccharimonadales;
0	0	0	1	0	Bacteria;Patescibacteria;Saccharimonadia;Saccharimonadales;Saccharimonadaceae;
0	0	0	0	13	Bacteria;Proteobacteria;Alphaproteobacteria;Acetobacterales;Acetobacteraceae;Acidisoma;
0	0	134	0	0	Bacteria;Proteobacteria;Alphaproteobacteria;Acetobacterales;Acetobacteraceae;uncultured;
0	2	0	0	0	Bacteria;Proteobacteria;Alphaproteobacteria;Caulobacterales;Caulobacteraceae;Brevundimonas;
0	0	28	0	0	Bacteria;Proteobacteria;Alphaproteobacteria;Caulobacterales;Caulobacteraceae;Caulobacter;
0	2	0	0	0	Bacteria;Proteobacteria;Alphaproteobacteria;Rhizobiales;Beijerinckiaceae;Bosea;
1	0	0	0	0	Bacteria;Proteobacteria;Alphaproteobacteria;Rhizobiales;Beijerinckiaceae;Methylobacterium;
213	44	426	0	0	Bacteria;Proteobacteria;Alphaproteobacteria;Rhizobiales;Rhizobiaceae;
					Allorhizobium-Neorhizobium-Pararhizobium-Rhizobium;
305	158	468	532	864	Bacteria;Proteobacteria;Alphaproteobacteria;Rhizobiales;Rhizobiaceae;Brucella;
0	2	0	1	0	Bacteria;Proteobacteria;Alphaproteobacteria;Rhizobiales;Rhizobiaceae;Mesorhizobium;
804	1137	54	119	440	Bacteria;Proteobacteria;Alphaproteobacteria;Rhizobiales;Rhizobiaceae;Ochrobactrum;
1	1	0	0	0	Bacteria;Proteobacteria;Alphaproteobacteria;Rhizobiales;Rhizobiaceae;Phyllobacterium;
0	1	0	0	0	Bacteria;Proteobacteria;Alphaproteobacteria;Rhizobiales;Xanthobacteraceae;Bradyrhizobium;
0	147	0	0	0	Bacteria;Proteobacteria;Alphaproteobacteria;Sphingomonadales;Sphingomonadaceae;
					Novosphingobium;
0	0	1	0	0	Bacteria;Proteobacteria;Alphaproteobacteria;Sphingomonadales;Sphingomonadaceae;
					Sphingobium;
74	576	0	51	18	Bacteria;Proteobacteria;Alphaproteobacteria;Sphingomonadales;Sphingomonadaceae
					;Sphingomonas;
0	0	0	124	0	Bacteria;Proteobacteria;Deltaproteobacteria;Myxococcales;mle1-27;
0	0	135	0	0	Bacteria;Proteobacteria;Gammaproteobacteria;Betaproteobacteriales;Burkholderiaceae;
					Burkholderia-Caballeronia-Paraburkholderia;
0	122	0	0	228	Bacteria;Proteobacteria;Gammaproteobacteria;Betaproteobacteriales;Burkholderiaceae;
					Hydrogenophaga;
0	445	515	1	0	Bacteria;Proteobacteria;Gammaproteobacteria;Betaproteobacteriales;Burkholderiaceae;Massilia;
0	1	1	0	0	Bacteria;Proteobacteria;Gammaproteobacteria;Betaproteobacteriales;Burkholderiaceae;
					Parasutterella;
0	44	50	0	0	Bacteria;Proteobacteria;Gammaproteobacteria;Betaproteobacteriales;Burkholderiaceae;
					Schlegelella;
0	25	168	0	0	Bacteria;Proteobacteria;Gammaproteobacteria;Betaproteobacteriales;Burkholderiaceae;
					Tepidimonas;
0	11	0	0	0	Bacteria;Proteobacteria;Gammaproteobacteria;Betaproteobacteriales;Burkholderiaceae;uncultured;
0	36	0	0	0	Bacteria;Proteobacteria;Gammaproteobacteria;Betaproteobacteriales;Hydrogenophilaceae;
					Hydrogenophilus;
0	0	127	0	0	Bacteria;Proteobacteria;Gammaproteobacteria;Betaproteobacteriales;Hydrogenophilaceae;
					Tepidiphilus;
2	0	0	8	0	Bacteria;Proteobacteria;Gammaproteobacteria;Betaproteobacteriales;Neisseriaceae;Neisseria;
0	307	0	0	49	Bacteria;Proteobacteria;Gammaproteobacteria;Betaproteobacteriales;Neisseriaceae;uncultured;
0	0	491	0	0	Bacteria;Proteobacteria;Gammaproteobacteria;Betaproteobacteriales;Nitrosomonadaceae;
					Ellin6067;
0	838	0	0	0	Bacteria;Proteobacteria;Gammaproteobacteria;CCD24;
0	0	0	9	3	Bacteria;Proteobacteria;Gammaproteobacteria;Enterobacteriales;Enterobacteriaceae;Enterobacter;
0	0	9	7	69	Bacteria;Proteobacteria;Gammaproteobacteria;Enterobacteriales;Enterobacteriaceae;
					Escherichia-Shigella;
0	0	0	0	1	Bacteria;Proteobacteria;Gammaproteobacteria;Gammaproteobacteria Incertae Sedis;
					Unknown Family;Acidibacter;
0	454	0	0	0	Bacteria;Proteobacteria;Gammaproteobacteria;Oceanospirillales;Alcanivoracaceae;Alcanivorax;
0	1	0	0	0	Bacteria;Proteobacteria;Gammaproteobacteria;Pasteurellales;Pasteurellaceae;Actinobacillus;
1	2	0	4	0	Bacteria;Proteobacteria;Gammaproteobacteria;Pasteurellales;Pasteurellaceae;Haemophilus;
7953	9411	5126	3973	4327	Bacteria;Proteobacteria;Gammaproteobacteria;Pseudomonadales;Moraxellaceae;Acinetobacter;
0	665	483	1	423	Bacteria;Proteobacteria;Gammaproteobacteria;Pseudomonadales;Moraxellaceae;Enhydrobacter;
0	0	30	0	0	Bacteria;Proteobacteria;Gammaproteobacteria;Pseudomonadales;Moraxellaceae;Moraxella;
1	3	507	375	2	Bacteria;Proteobacteria;Gammaproteobacteria;Pseudomonadales;Pseudomonadaceae;
					Pseudomonas;
0	0	0	1	0	Bacteria;Proteobacteria;Gammaproteobacteria;Salinisphaerales;Solimonadaceae;Polycyclovorans;
0	0	0	1	0	Bacteria;Proteobacteria;Gammaproteobacteria;Xanthomonadales;Rhodanobacteraceae;Dokdonella;
0	0	1	0	0	Bacteria;Proteobacteria;Gammaproteobacteria;Xanthomonadales;Rhodanobacteraceae;uncultured;
0	0	115	0	0	Bacteria;Proteobacteria;Gammaproteobacteria;Xanthomonadales;Xanthomonadaceae;
					Pseudoxanthomonas;
641	53	29	15689	17	Bacteria;Proteobacteria;Gammaproteobacteria;Xanthomonadales;Xanthomonadaceae;
					Stenotrophomonas;
0	0	0	1	0	Bacteria;Verrucomicrobia;Verrucomicrobiae;Pedosphaerales;Pedosphaeraceae;
0	1	0	0	0	No Relative

## Sheet: Supp_Table 5
CF-PEG				CF-QIAamp microbiome kit & host depletion					CF-QIAamp microbiome kit					COPD-PEG				COPD-QIAamp microbiome kit
OTU	Fisher’s combined probability	Contaminant		OTU	Fisher’s combined probability	Contaminant			OTU	Fisher’s combined probability	Contaminant			OTU	Fisher’s combined probability	Contaminant		OTU	Fisher’s combined probability	Contaminant
Corynebacterium 1	0.0347355257326935	TRUE		Corynebacterium	0.425469848446393	TRUE			Bacillus	0.397155384579083	TRUE			Lawsonella	0.392604864902295	TRUE		Rothia	0.403368926139667	TRUE
Lawsonella	0.269041760209023	TRUE		Brevibacterium	0.335715066735371	TRUE			Gemella	0.433258202472804	TRUE			Porphyromonas	0.396696552550234	TRUE		Muribaculaceae	0.398873616367976	TRUE
Arthrobacter	0.189479424703154	TRUE		Microbacterium	0.345265104468305	TRUE			Fusicatenibacter	0.441042370740697	TRUE			Prevotella 7	0.272952002833224	TRUE		Christensenellaceae R-7 group	0.431763692155445	TRUE
KocuriaS	0.0564055113751904	TRUE		Rothia	0.349446939097703	TRUE			[Eubacterium] hallii group	0.494968946319866	TRUE			uncultured_Saprospiraceae	0.396539859810367	TRUE		Lachnospiraceae UCG-001	0.334865155151772	TRUE
Muribaculaceae	0.29631803316677	TRUE		Proteiniphilum	0.467655858780375	TRUE			Oscillibacter	0.441042370740697	TRUE			Chryseobacterium	0.39629426784003	TRUE		Roseburia	0.389144255529944	TRUE
Prevotella 6	0.485668753322839	TRUE		Prevotella 7	0.43377667515819	TRUE			Ruminococcaceae UCG-005	0.436401821318659	TRUE			Ruminococcaceae UCG-005	0.29240604148044	TRUE		Intestinibacter	0.405591137935601	TRUE
Prevotella	0.0860466399360806	TRUE		Chryseobacterium	0.43183240539927	TRUE			Megasphaera	0.459080402266993	TRUE			Ruminococcaceae UCG-014	0.386775936367603	TRUE		Oscillibacter	0.393520318152498	TRUE
KD4-96	0.105940696781658	TRUE		Elizabethkingia	0.348332096619044	TRUE			Allorhizobium-Neorhizobium-Pararhizobium-Rhizobium	0.437082794572097	TRUE			Solobacterium	0.351412547743255	TRUE		Ruminococcaceae UCG-005	0.400953596535595	TRUE
Lactobacillus	0.36366403943348	TRUE		Campylobacter	0.348736611880512	TRUE			Diaphorobacter	0.451652958248916	TRUE			Veillonella	0.434568773750999	TRUE		[Eubacterium] coprostanoligenes group	0.47656166760472	TRUE
Ruminococcaceae UCG-005	0.36461178494507	TRUE		Gemella	0.426224714420516	TRUE			uncultured_Rhodanobacteraceae	0.44193961431826	TRUE			Saccharimonadales	0.477563974021997	TRUE		uncultured_Ruminococcaceae	0.434214945689291	TRUE
Megasphaera	0.201214466015468	TRUE		Paenibacillus	0.358289712412125	TRUE								Saccharimonadaceae	0.478068833032085	TRUE		Anaeroglobus	0.364987005649521	TRUE
uncultured_Acetobacteraceae	0.0792427399689728	TRUE		Atopostipes	0.359184309904842	TRUE								Caulobacter	0.18271237270159	TRUE		Selenomonas 4	0.216231392359354	TRUE
Allorhizobium-Neorhizobium-Pararhizobium-Rhizobium	0.0696973183417979	TRUE		Clostridiales vadinBB60 group	0.479155230978555	TRUE								Neisseria	0.477150459853679	TRUE		Veillonella	0.474767537917088	TRUE
Brucella	0.0469832825796346	TRUE		Peptoniphilus	0.322370596156783	TRUE								Enterobacter	0.289856874603144	TRUE		Acidisoma	0.410361061409205	TRUE
Ochrobactrum	0.438456808819252	TRUE		Dorea	0.422439815188717	TRUE								Escherichia-Shigella	0.4372020010683	TRUE		Enterobacter	0.410138157087779	TRUE
Sphingomonas	0.405563752977576	TRUE		Fusicatenibacter	0.406662617296962	TRUE												Escherichia-Shigella	0.353776545055763	TRUE
Acidovorax	0.491720931546671	TRUE		Lachnospiraceae NK4A136 group	0.42342093452335	TRUE
Massilia	0.326811154964623	TRUE		Roseburia	0.441970960337543	TRUE
Schlegelella	0.360653615536259	TRUE		[Ruminococcus] gnavus group	0.379095128220932	TRUE
Neisseria	0.439277259686118	TRUE		Ruminococcaceae UCG-005	0.429543277439136	TRUE
uncultured_Neisseriaceae	0.344951626558937	TRUE		Subdoligranulum	0.439496057331912	TRUE
SC-I-84	0.379966871457755	TRUE		Selenomonas 3	0.357638468528928	TRUE
Serratia	0.361106277228807	TRUE		Bosea	0.323475257264182	TRUE
Acinetobacter	0.0475632269288317	TRUE		Allorhizobium-Neorhizobium-Pararhizobium-Rhizobium	0.485689416587769	TRUE
				Schlegelella	0.325512516640664	TRUE
				Hydrogenophilus	0.448250460993046	TRUE
				Actinobacillus	0.308296223719893	TRUE
				No Relative	0.378075664249647	TRUE

## Sheet: Supp_Table 6
Sample ID	Sample group	Extraction method	Richness (number of OTUs)
P52	CF patient	PEG	50
P36	CF patient	PEG	47
P39	CF patient	PEG	40
P43	CF patient	PEG	57
P47	CF patient	PEG	38
P58	CF patient	PEG	24
PCNT	NEC	PEG	30
QH52	CF patient	QH	53
QH36	CF patient	QH	63
QH39	CF patient	QH	63
QH43	CF patient	QH	44
QH47	CF patient	QH	61
QH58	CF patient	QH	54
QHCNT	NEC	QH	71
QO39	CF patient	Q	80
QO43	CF patient	Q	87
QO47	CF patient	Q	75
QO58	CF patient	Q	68
QCNT	NEC	Q	60
11850	HS	PEG	70
18177	COPD-GOLD1	PEG	79
12306	COPD-GOLD2	PEG	88
11026	COPD-GOLD3	PEG	76
19677	COPD-GOLD4	PEG	69
CNT168	NEC	PEG	49
Q11850	HS	Q	62
Q18177	COPD-GOLD1	Q	65
Q12306	COPD-GOLD2	Q	88
Q11026	COPD-GOLD3	Q	73
Q19677	COPD-GOLD4	Q	64
CNT278	NEC	Q	45

## Sheet: Supp_Table 7
Sample ID	Sample group	Clinical microbiology	16S profiles PEG method (reads)
P52	CF patient	MOF	MOF (102)
P36	CF patient	E.coli, MOF, S. aureus	Escherichia-Shigella (1,718), MOF(15,021), Staphylococcus (285)
P39	CF patient	MOF	MOF(1,194)
P58*	CF patient	E. sp, K. Sp, MOF	Enterobacter (0), Klebsiella (0), MOF(43)
11026	COPD-GOLD3	Pseudomonas aeruginosa	Pseudomonas (1,259)

## Sheet: Supp_Table 8
Total bacteria			Stenotrophomonas maltophilia
Oligonucleotides	Forward 5’-AATAAGCACCGGCTAACTTCGT		Oligonucleotides	Forward 5’-CATCAGGCTGACGTGGAACTT
	Reverse 5’-AACGCTTGCACCCTTCGTAT			Reverse 5’-CCAAGCGCACGCAGAAG
	Probe 5’-FAM-CCAGCAGCCGCGGT-MGB			Probe 5’-FAM-ACGACATCTGGTTGGC-MGB
Amplicon length	58 bp		Amplicon length	80 bp
Limit of detection	3 pg (1,657 16S copies) Pseudomonas aeruginosa genomic DNA		Limit of detection	<0.1 pg (<79 16S copies) Stenotrophomonas maltophilia genomic DNA
Repeatability (intra assay variation)	Coefficient of variation (CV) <1%		Repeatability (intra assay variation)	CV <1%
Reproducibility (inter assay variation)	CV 2-3%		Reproducibility (inter assay variation)	CV <1%
Calibration curve	Slope: -3.223		Calibration curve	Slope: -3.542
	Y-intercept: 30.87			Y-intercept: 43.6
	PCR efficiency: 104.323			PCR efficiency: 91.58
	R2 0.997			R2 0.999
	Linear dynamic range (16S copies): 5 pg (2,762)-2ng (1,104,800) of Pseudomonas aeruginosa genomic DNA			Linear dynamic range (16S copies): 0.1 pg (79) - 200pg (157,461) of Stenotrophomonas maltophilia genomic DNA
